# Supplementary material for: Moulds and Mycotoxins in the Meat Production Chain from Slaughterhouse to Market: A Scoping Review on Aspergillus and Penicillium Isolation
Source: Foods. 2026 Feb 9;15(4):630. doi: 10.3390/foods15040630 (PMC12939195; doi:10.3390/foods15040630)
Supplement: Supplementary file 1 [file foods-15-00630-s001.zip]

Archive with 1 entries (1 files):
- foods-4143467-supplementary.pdf
